# Supplementary material for: AI-Based Quantitative HRCT for In-Hospital Adverse Outcomes and Exploratory Assessment of Reinfection in COVID-19
Source: Diagnostics (Basel). 2025 Dec 11;15(24):3156. doi: 10.3390/diagnostics15243156 (PMC12732024; doi:10.3390/diagnostics15243156)
Supplement: Supplementary file 1 [file diagnostics-15-03156-s001.zip]

Archive with 1 entries (1 files):
- diagnostics-3971108-supplementary.pdf
